# Supplementary material for: Genetic and phenotypic diversification in a widespread fish, the Sailfin Molly (Poecilia latipinna)
Source: BMC Ecol Evol. 2024 Jul 1;24:87. doi: 10.1186/s12862-024-02270-x (PMC11218414; doi:10.1186/s12862-024-02270-x)
Supplement: Supplementary file 1 — Supplementary Material 1 [file 12862_2024_2270_MOESM1_ESM.xlsx]

## Sheet: primers
Supplementary Material
Genetic and phenotypic diversification in a widespread fish, the Sailfin molly (Poecilia latipinna)
Ralph Tiedemann, Rüdiger Riesch, Maxi Tomowski, Katja Havenstein, Jan Schlupp, Waldir M.Berbel Filho & Ingo Schlupp
Table S1: Details of primers used for microsatellite analyses of Poecilia latipinna. Name, primer sequence, repeat motif, annealing temperature (Tm) and accession number are given.
Locus name	Primer sequences (5′–3′)	Repeat motif	Tm (°C)	Accession no.
GT-I41	F: GGAGGCAGGAATGCTGTC	(TG)6GGCG(TG)5 TC(TG)2	59.5	AJ810472
	R: GTTCCAAAACCATCCAGCC
GA-IV42	F: GTGTCATCTCACAGCAACCCTG	(GA)16AA(GA)2 CA(GA)5	49.3	AJ810462
	R: GAGGGACTTGCATTGTAATTCA
GA-I29B	F: GCTTGACTCTTATTCCTGCCTC	(AC)26	49.3	AJ810458
	R: GTGATGTTGATTTTCTCTGTGA
GA-III29B	F: GTGCAGCCAACCACAACATAGA	(GA)5AA (GA)2GG(GA)26	53.6	AJ810460
	R: GATCACCCAGGGAACCTTTTA
GA-V18	F: GCTTGTAGACGAAAGATGATGA	(GA)22	45.5	AJ810470
	R: GTCAAGTTAATGGTATCTGTGG
GA-III49A	F: GCTCAGGTGGGAAAAGAATGCT	(GA)14	56.7	AJ810461
	R: GGGAATGGAAGTGTGTGTGCT
GA-II41	F: GAAACGCATGACCAGACACTCG	(GA)13	54.7	AJ810469
	R: GTGTTCTGCAGTAAGTGGCGAT
GA-I47A	F: GCATGTATTCACTGAAGGTTT	(ATAG)3(AG)2AC (AG)4ACAGAA(AG)10	49.5	AJ810468
	R: GTTCTTTTACTGATCCCACTG
GT-II33	F: GCTGTATGTATTTATGGTGTGG	(TG)10	49.5	AJ810474
	R: GTCTAACCTATGAGTGTGTCCA
GT-I13B	F: GACACTTGCACGTGATTTCCAA	(GT)8(AT)3	52.6	AJ810463
	R: GCCACCCAAAGACAAACTAAAC
GA-I5B	F: GTTTGGCAGTGGCTGACAGAG	(AG)12	54.7	AJ810467
	R: GAACTAAATTTGGTTGGGGAAT
GT-I34	F: GGTCAGTCAAGGCCTTTTAGA	(GT)4CT(GT)6	54.7	AJ810471
	R: GTTTTACAACCTGGGTTTCAGA
GT-II49	F: GATATCTTCGGCTGTGATTTCA	(GT)10	50	AJ810466
	R: GACTTTTTCTCCCTTGTGTAG
GA-I26	F: GCTTCGTCTCTGTTTTCTGCAA	(GA)22	52.6	AJ810456
	R: GACTATCTGCTTGTTTCCTTT

## Sheet: allele_sizes
Table S2: Allele sizes at 13 microsatellite loci in 168 Poecilia latipinna individuals analyzed
Individual ID	Field ID	GT-I41		GA-IV42		GA-I29B		GA-III29B		GA-V18		GA-III49A_NEU		GA-II41		GA-I47A		GT-II33		GT-I13B		GA-I5B		GT-I34		GT-I49
Plat_IS08062.1	LPB	157	157	174	200	227	229	230	236	115	121	404	406	118	126	177	183	179	179	248	250	146	146	240	254	138	144
Plat_IS08062.2	LPB	157	157	200	202	227	227	236	236	125	125	404	404	120	120	135	135	177	177	248	248	146	146	210	210	138	156
Plat_IS08062.3	LPB	155	157	186	188	227	233	244	254	121	121	408	410	118	118	131	131	177	177	248	248	146	146	236	240	138	138
Plat_IS08062.4	LPB	157	157	186	202	225	231	230	250	115	125	404	418	118	122	133	135	177	177	248	248	146	146	210	236	138	156
Plat_IS08062.5	LPB	157	157	174	174	225	229	226	230	115	145	404	406	118	122	129	131	179	179	248	248	146	146	212	240	138	138
Plat_IS08062.6	LPB	157	159	188	202	215	237	228	232	121	125	404	404	118	118	131	135	177	177	248	248	146	146	240	252	138	138
Plat_IS08062.7	LPB	157	157	174	186	229	243	214	254	121	121	404	418	118	118	133	135	177	177	248	250	146	146	212	236	138	138
Plat_IS08062.8	LPB	157	159	188	200	227	229	224	236	121	125	404	404	118	122	135	165	177	179	248	250	146	146	210	236	138	152
Plat_IS08062.9	LPB	157	157	174	188	227	227	214	228	121	121	404	404	118	118	135	177	177	177	248	248	146	146	230	236	138	144
Plat_IS08062.10	LPB	155	157	198	202	225	227	236	242	115	121	404	418	118	122	131	133	177	179	248	248	146	146	236	254	144	144
Plat_IS08011.1	NET	155	155	174	198	227	229	240	244	125	129	410	414	118	118	135	173	177	177	250	250	146	146	230	246	138	144
Plat_IS08011.2	NET	155	155	174	198	227	229	236	242	125	125	404	420	118	118	135	137	177	177	248	250	146	146	234	238	138	146
Plat_IS08011.3	NET	155	155	198	198	227	229	242	246	125	125	414	420	118	118	135	139	177	177	248	250	146	146	222	230	138	144
Plat_IS08011.4	NET	155	155	198	198	229	229	242	246	125	125	410	418	118	118	131	173	177	177	248	250	146	146	224	254	138	146
Plat_IS08011.5	NET	155	155	198	198	227	229	240	246	125	125	412	418	118	118	131	131	177	177	248	250	146	146	220	232	138	138
Plat_IS08011.6	NET	155	155	198	198	229	229	242	242	125	125	414	426	118	118	135	137	177	177	248	250	146	146	222	230	144	146
Plat_IS08011.7	NET	155	157	198	198	229	231	244	264	125	125	420	420	118	118	131	135	177	177	248	250	146	146	222	224	138	138
Plat_IS08011.8	NET	155	155	198	198	229	229	242	244	125	125	410	414	118	118	135	135	177	179	248	250	146	146	228	248	138	138
Plat_IS08011.9	NET	155	157	198	198	227	227	242	244	127	127	404	420	118	118	135	163	177	177	250	250	146	146	226	240	138	138
Plat_IS08011.10	NET	155	155	174	198	225	229	240	240	123	125	412	420	118	118	135	187	177	177	248	250	146	146	228	246	138	138
Plat_IS08012_M70	CAM	155	157	198	198	229	229	238	242	125	125	412	418	118	118	135	135	177	177	250	250	146	146	226	242	138	146
Plat_IS08012_M71	CAM	155	157	198	198	229	231	230	240	125	127	414	422	118	118	135	135	177	177	248	250	146	146	258	264	138	144
Plat_IS08012_M73	CAM	155	155	174	198	229	229	242	246	125	125	404	422	118	118	135	139	179	179	248	250	146	146	224	232	138	138
Plat_IS08012_M74	CAM	155	157	198	198	229	229	242	242	123	129	420	420	118	118	135	135	177	179	248	248	146	146	260	282	138	144
Plat_IS08012_M77	CAM	155	157	174	198	225	227	240	242	117	125	418	418	118	118	135	173	177	177	248	250	146	146	214	228	138	144
Plat_IS08012_M78	CAM	155	157	198	198	229	229	242	248	125	125	404	414	118	118	0	0	177	177	250	250	146	146	220	234	138	144
Plat_IS08012_M80	CAM	157	157	198	198	229	229	242	248	125	125	410	414	118	118	161	173	177	179	248	248	146	146	232	238	138	138
Plat_IS08012_M81	CAM	155	155	174	198	229	229	244	244	125	125	418	420	118	118	135	139	177	177	248	248	146	146	218	238	138	146
Plat_IS08012_M82	CAM	155	157	198	198	229	229	242	252	125	127	404	418	118	118	0	0	177	179	248	250	146	146	224	228	138	138
Plat_IS08012_M84	CAM	155	155	174	198	229	229	244	250	125	125	400	410	118	118	135	137	177	177	250	250	146	146	214	236	138	138
Plat_IS08015.1	LA1	155	157	174	198	229	229	240	244	125	125	394	402	118	118	135	147	177	177	248	248	146	146	230	234	138	138
Plat_IS08015.2	LA1	155	155	174	198	227	229	242	242	125	127	404	418	118	118	151	179	177	179	250	250	146	146	226	230	138	138
Plat_IS08015.3	LA1	155	157	174	174	227	229	242	246	125	127	402	404	118	118	135	175	177	177	248	248	146	146	228	244	144	144
Plat_IS08015.4	LA1	155	157	194	198	227	229	242	242	121	125	404	404	118	118	135	135	177	179	250	250	146	146	228	238	138	138
Plat_IS08015.5	LA1	155	157	198	198	229	229	238	244	125	133	404	410	118	118	133	133	177	177	248	248	146	146	224	236	138	144
Plat_IS08015.6	LA1	155	157	198	198	227	231	236	240	121	125	420	422	118	118	135	135	177	177	248	250	146	146	226	258	138	144
Plat_IS08015.7	LA1	155	155	198	198	229	229	236	250	125	125	404	408	118	118	135	139	177	177	248	250	146	146	224	258	138	144
Plat_IS08015.8	LA1	155	155	174	198	227	229	240	242	125	127	404	420	118	118	135	139	177	179	248	248	146	146	240	258	138	138
Plat_IS08015.9	LA1	155	157	198	198	227	229	242	242	125	125	410	418	118	118	135	155	177	177	248	248	146	146	232	256	138	144
Plat_IS08015.10	LA1	155	157	198	198	227	229	236	242	125	125	414	416	118	118	133	139	177	177	248	250	146	146	226	258	138	144
Plat_IS08021_M58	LA2	155	157	174	198	227	229	242	248	121	125	402	404	118	120	135	137	177	177	248	250	146	146	228	242	144	144
Plat_IS08021_M59	LA2	157	157	198	198	227	227	242	246	121	127	404	404	118	118	0	0	165	177	248	248	146	146	224	268	138	144
Plat_IS08021_M60	LA2	155	157	174	174	227	229	236	248	121	129	406	416	118	118	135	185	177	177	248	248	146	146	210	234	138	144
Plat_IS08021_M61	LA2	157	157	174	198	227	229	244	246	125	125	404	420	118	118	139	175	177	177	248	250	146	146	226	230	138	138
Plat_IS08021_M62	LA2	157	157	174	198	227	227	242	244	125	127	408	418	118	118	135	135	177	179	248	250	146	146	234	236	138	138
Plat_IS08021_M64	LA2	155	157	198	198	229	229	236	238	125	129	404	408	118	118	137	179	177	177	248	250	146	146	210	244	138	144
Plat_IS08021_M65	LA2	155	157	198	198	227	229	238	242	121	125	404	416	118	118	135	135	177	177	248	252	146	146	232	242	138	138
Plat_IS08021_M66	LA2	157	157	174	198	227	229	236	246	123	125	404	416	118	118	135	169	177	177	248	250	146	146	244	272	144	144
Plat_IS08021_M68	LA2	155	157	198	198	227	229	216	248	123	125	402	404	118	118	171	177	177	177	250	250	146	146	208	256	138	144
Plat_IS08021_M69	LA2	157	157	174	198	227	229	236	246	121	127	406	408	118	118	141	189	177	177	248	250	146	146	210	230	138	144
Plat_IS08024.1	MIS	157	157	174	174	225	227	242	244	121	125	404	404	118	118	133	161	177	185	248	248	146	146	242	278	144	144
Plat_IS08024.2	MIS	157	157	174	174	227	229	236	242	121	123	404	404	118	118	131	133	177	189	248	248	146	146	252	278	144	144
Plat_IS08024.3	MIS	157	157	174	174	227	227	234	240	123	129	404	404	118	118	133	133	177	177	248	248	146	146	246	248	144	144
Plat_IS08024.4	MIS	157	157	174	174	227	227	234	238	121	123	404	404	118	118	133	133	177	177	248	248	146	146	228	256	144	150
Plat_IS08024.5	MIS	157	157	174	174	225	227	228	238	119	121	404	418	118	118	133	133	177	189	248	248	146	146	270	278	144	150
Plat_IS08024.6	MIS	155	157	174	198	225	229	236	238	123	123	402	404	118	118	131	133	177	195	248	248	146	146	242	278	144	144
Plat_IS08024.7	MIS	157	157	198	198	227	227	230	234	121	129	404	412	118	118	131	133	185	189	248	248	146	146	256	276	144	144
Plat_IS08024.8	MIS	157	157	174	174	229	229	238	238	119	125	404	404	118	118	131	131	189	189	248	248	146	146	232	274	144	144
Plat_IS08024.9	MIS	157	157	174	198	227	229	228	236	119	123	404	404	118	118	163	171	177	189	248	248	146	146	242	248	144	144
Plat_IS08024.10	MIS	157	157	174	174	229	229	238	242	123	125	404	404	118	118	133	133	189	189	248	248	146	146	248	272	144	144
Plat_IS08030_M13	WF1	157	157	198	198	233	233	226	228	119	123	402	410	118	122	123	137	177	177	248	248	146	148	252	270	146	146
Plat_IS08030_M15	WF1	157	161	198	198	229	247	228	228	115	123	402	402	118	122	123	123	177	177	248	248	146	148	242	258	142	142
Plat_IS08030_M16	WF1	157	161	198	198	231	235	216	228	115	123	402	424	118	118	123	135	177	187	248	248	148	148	242	268	146	150
Plat_IS08030_M17	WF1	157	161	198	198	225	231	228	228	115	119	402	418	118	122	123	123	185	185	248	248	148	148	232	278	142	150
Plat_IS08030_M18	WF1	157	161	198	198	229	235	202	228	115	115	402	402	118	122	123	123	177	179	248	248	148	148	242	252	150	150
Plat_IS08030_M19	WF1	157	161	198	198	233	247	228	228	115	115	402	426	122	122	123	123	177	179	248	248	148	148	232	252	142	142
Plat_IS08030_M20	WF1	157	161	196	198	233	233	228	228	123	123	402	402	118	118	123	137	177	177	248	248	148	148	252	252	142	150
Plat_IS08030_M21	WF1	157	167	196	198	229	229	228	228	115	115	402	402	118	118	135	135	177	191	248	248	146	148	232	246	142	150
Plat_IS08030_M22	WF1	157	157	198	198	229	229	222	226	115	123	402	402	118	122	123	133	179	185	248	248	148	148	240	270	142	146
Plat_IS08030_M24	WF1	157	157	198	198	235	235	226	228	119	129	402	402	122	122	133	135	179	185	248	248	146	148	236	242	142	150
Plat_IS08031.1	WF2	157	159	176	194	229	235	220	230	115	115	406	422	118	118	123	133	179	181	248	248	142	148	244	280	140	146
Plat_IS08031.2	WF2	159	163	188	192	225	229	228	230	115	115	408	408	118	122	131	133	185	185	248	248	146	148	270	282	142	150
Plat_IS08031.3	WF2	157	159	194	198	225	229	238	240	115	121	408	410	118	122	133	139	187	187	248	248	146	148	262	268	142	146
Plat_IS08031.4	WF2	159	163	194	200	227	255	228	234	115	131	410	414	122	122	123	137	179	185	248	248	144	146	232	244	138	146
Plat_IS08031.5	WF2	159	163	194	198	221	227	212	226	115	121	402	406	122	122	137	137	181	185	248	248	148	148	256	282	142	150
Plat_IS08031.6	WF2	157	159	196	200	229	229	228	228	115	115	398	402	122	122	133	137	179	185	248	248	146	148	232	272	146	146
Plat_IS08031.7	WF2	157	157	198	200	225	225	216	226	115	115	406	414	122	122	127	133	179	189	248	248	148	148	238	268	138	146
Plat_IS08031.8	WF2	157	157	194	200	229	229	220	234	115	117	398	402	122	122	133	137	175	177	248	248	142	148	230	254	146	146
Plat_IS08038.1	WF4	157	159	182	202	233	245	224	230	115	117	406	434	122	122	123	133	183	187	248	248	144	146	256	264	138	142
Plat_IS08038.2	WF4	157	159	194	194	229	257	214	242	115	129	406	414	118	124	123	135	175	177	248	248	146	146	218	244	142	144
Plat_IS08038.3	WF4	157	157	190	194	231	251	212	214	115	117	406	414	122	122	137	153	175	187	248	248	144	146	250	256	138	142
Plat_IS08038.4	WF4	157	157	198	198	227	231	214	222	115	117	406	418	120	122	133	149	177	179	248	248	146	146	272	274	142	142
Plat_IS08038.5	WF4	157	163	198	202	227	233	222	226	115	115	402	420	120	122	131	137	177	187	248	248	142	146	252	264	142	146
Plat_IS08038.6	WF4	157	157	190	194	233	247	222	230	117	123	408	414	122	122	133	133	179	183	248	248	146	146	252	260	138	138
Plat_IS08038.7	WF4	157	157	192	196	227	229	214	230	117	117	410	414	122	122	133	133	175	187	248	248	144	146	256	272	138	142
Plat_IS08038.8	WF4	157	157	190	200	229	237	222	226	115	137	404	412	122	122	133	137	187	189	248	248	146	146	220	246	138	146
Plat_IS08038.9	WF4	157	157	196	202	227	229	212	222	115	121	410	414	122	122	133	137	177	189	248	248	144	146	218	264	138	142
Plat_IS08038.10	WF4	157	157	198	202	227	227	222	242	117	117	406	408	118	122	131	133	175	187	248	248	144	146	256	256	138	146
Plat_IS08039.1	WF5	157	167	182	198	225	257	220	232	115	115	408	410	122	122	133	135	189	189	248	248	146	146	250	256	144	154
Plat_IS08039.2	WF5	151	157	182	192	229	231	216	234	121	133	402	408	122	126	133	133	179	179	248	248	142	146	238	252	140	144
Plat_IS08039.3	WF5	157	159	192	196	221	221	218	228	115	117	408	412	122	126	133	187	179	181	248	248	146	146	248	266	138	144
Plat_IS08039.4	WF5	159	167	202	202	227	239	224	232	115	131	404	422	122	126	133	133	175	179	248	248	144	146	262	270	138	142
Plat_IS08039.5	WF5	157	159	182	198	219	239	228	234	121	125	408	408	122	124	133	133	179	179	248	248	146	146	252	270	142	144
Plat_IS08039.6	WF5	157	167	196	200	235	243	218	228	117	121	404	410	118	122	133	139	179	179	248	248	146	146	246	252	142	144
Plat_IS08039.7	WF5	157	157	196	198	229	231	228	228	117	117	404	408	122	122	139	143	179	189	248	248	146	146	244	274	144	144
Plat_IS08039.8	WF5	157	159	194	196	231	247	214	236	117	123	410	422	118	120	133	133	181	181	248	248	144	146	244	262	142	144
Plat_IS08039.9	WF5	157	157	196	198	219	231	216	218	117	121	402	404	118	122	131	133	179	189	248	248	146	146	256	256	142	142
Plat_IS08039.10	WF5	157	157	174	196	229	235	226	228	115	115	404	414	122	122	133	135	179	179	248	248	144	146	254	280	142	144
Plat_IS08043.1	EF1	159	161	232	246	229	229	230	234	115	129	406	408	122	122	133	171	177	177	248	248	146	146	248	264	144	150
Plat_IS08043.2	EF1	161	161	202	266	229	233	224	234	109	121	404	412	122	122	133	161	177	179	248	248	144	146	260	276	140	144
Plat_IS08043.3	EF1	157	157	202	220	229	251	232	232	125	129	408	414	122	122	133	133	177	179	248	248	146	146	264	268	144	144
Plat_IS08043.4	EF1	157	159	200	202	229	233	214	256	109	115	414	414	122	122	133	133	177	177	248	248	146	146	246	256	144	148
Plat_IS08043.5	EF1	157	157	202	232	239	263	214	234	115	115	408	410	122	122	133	155	177	177	248	248	144	146	230	264	138	140
Plat_IS08043.6	EF1	157	159	194	232	229	239	232	234	115	115	410	412	122	122	131	161	177	177	248	248	146	146	256	288	142	142
Plat_IS08043.7	EF1	157	159	180	200	229	229	212	214	125	129	408	416	122	122	135	165	177	177	248	248	146	146	246	250	138	142
Plat_IS08043.8	EF1	157	157	194	196	229	239	214	234	115	121	406	412	122	122	165	171	179	179	248	248	144	146	236	268	138	140
Plat_IS08043.9	EF1	157	157	202	240	229	233	212	232	109	129	404	412	122	122	133	137	177	181	248	248	146	146	268	268	138	146
Plat_IS08043.10	EF1	157	159	180	192	229	229	214	214	121	129	410	412	122	122	131	133	175	177	248	248	146	146	246	264	138	142
Plat_IS08048.1	EF2	157	157	186	240	231	231	214	224	127	143	402	404	122	122	131	133	175	177	248	248	146	146	218	242	144	144
Plat_IS08048.2	EF2	157	157	238	242	247	259	214	228	115	121	400	408	122	122	133	165	175	177	248	248	146	146	236	250	144	144
Plat_IS08048.3	EF2	153	157	242	260	229	239	220	228	109	115	402	404	122	122	131	133	177	177	248	248	142	146	254	276	144	144
Plat_IS08048.4	EF2	157	159	196	196	221	231	220	220	121	129	404	434	122	122	133	147	177	179	248	248	146	146	266	270	138	144
Plat_IS08048.5	EF2	157	157	210	248	231	239	218	218	115	117	404	408	122	122	129	161	179	179	248	248	146	146	260	286	144	144
Plat_IS08048.6	EF2	157	159	202	242	221	233	220	224	115	117	404	406	122	122	133	161	179	179	248	248	146	146	234	256	138	138
Plat_IS08048.7	EF2	157	157	242	258	227	229	214	216	115	117	408	436	122	124	133	147	175	179	248	248	146	146	272	284	140	144
Plat_IS08048.8	EF2	157	161	238	240	243	255	218	234	109	121	404	418	122	122	133	133	177	179	248	248	146	146	234	254	144	144
Plat_IS08048.9	EF2	157	157	220	232	241	263	218	236	121	121	406	408	122	122	133	163	179	179	248	248	146	146	224	248	140	144
Plat_IS08049.1	CF3	157	157	238	242	247	259	226	226	115	125	408	410	122	122	133	137	177	177	248	248	146	146	206	232	138	138
Plat_IS08049.2	CF3	157	157	242	242	231	263	226	234	115	115	408	426	122	122	131	137	177	179	248	248	146	146	236	250	140	144
Plat_IS08049.3	CF3	157	157	202	206	229	239	222	226	115	115	402	404	122	122	133	135	177	177	248	248	146	146	206	244	140	144
Plat_IS08049.4	CF3	157	157	220	242	229	239	226	228	115	117	404	424	122	130	139	163	177	179	248	248	146	146	206	268	144	144
Plat_IS08049.5	CF3	157	157	198	202	229	233	226	248	119	137	408	414	122	122	131	131	177	177	248	248	146	146	240	270	144	144
Plat_IS08049.6	CF3	157	157	180	242	231	233	216	222	115	115	404	406	122	122	137	167	177	177	248	248	146	146	208	272	144	158
Plat_IS08049.7	CF3	157	157	234	242	233	249	218	226	117	119	402	404	122	122	133	133	179	179	248	248	146	146	220	230	140	144
Plat_IS08049.8	CF3	157	157	202	242	245	247	228	228	121	129	412	428	122	122	131	133	175	179	248	248	146	146	206	238	144	148
Plat_IS08049.9	CF3	157	157	220	242	259	265	234	234	115	115	408	430	122	122	133	133	179	179	248	248	146	146	232	252	144	144
Plat_IS08049.10	CF3	157	157	186	238	227	259	228	240	115	117	402	412	122	122	133	133	177	179	248	248	146	146	220	274	144	144
Plat_IS08041.1	CF2	157	157	202	208	229	247	236	238	115	115	408	416	122	122	133	133	177	177	248	248	146	146	232	264	152	152
Plat_IS08041.2	CF2	157	157	186	186	227	247	232	234	115	115	410	416	122	122	133	133	175	177	248	248	146	146	234	238	144	152
Plat_IS08041.3	CF2	157	157	186	186	227	227	232	234	115	115	408	424	122	122	135	135	177	179	248	248	146	146	246	246	144	144
Plat_IS08041.4	CF2	157	157	186	190	229	247	234	240	115	115	406	410	122	122	133	133	177	177	248	248	146	146	232	272	152	152
Plat_IS08041.5	CF2	157	159	202	202	229	247	214	240	115	115	402	436	122	122	143	143	179	179	248	248	146	146	216	234	144	152
Plat_IS08041.6	CF2	157	157	186	242	227	229	214	232	115	115	408	424	122	122	135	143	175	179	248	248	146	146	234	250	144	144
Plat_IS08042.1	CF3	157	157	186	242	229	229	214	220	115	139	410	424	122	130	131	143	179	179	248	248	146	146	238	254	138	150
Plat_IS08042.2	CF3	157	157	186	194	239	239	226	228	115	115	404	422	122	122	133	135	177	177	248	248	146	146	232	272	140	146
Plat_IS08042.3	CF3	157	159	210	210	249	255	214	214	115	117	404	408	122	122	133	135	177	179	248	252	146	146	228	234	138	140
Plat_IS08042.4	CF3	159	159	186	212	229	249	228	230	109	109	408	436	122	122	133	133	179	179	248	248	146	146	226	262	144	144
Plat_IS08042.5	CF3	157	157	200	200	229	229	214	230	115	115	410	418	122	122	131	159	179	179	248	248	146	146	228	266	140	144
Plat_IS08046_M110	CF4	157	159	194	208	233	243	222	222	109	121	420	420	122	122	135	137	177	177	248	250	142	146	256	262	138	138
Plat_IS08046_M111	CF4	157	157	194	208	233	233	232	238	115	121	420	424	122	122	135	135	177	179	246	248	142	146	270	288	138	138
Plat_IS08046_M114	CF4	157	157	186	194	225	227	222	222	115	115	416	420	122	122	133	167	177	179	246	250	142	142	278	288	138	138
Plat_IS08046_M115	CF4	157	159	194	226	227	227	228	236	115	121	420	422	122	122	135	137	177	179	246	248	142	142	270	270	138	138
Plat_IS08046_M117	CF4	157	157	190	226	227	227	228	236	115	121	410	420	122	122	135	135	179	179	246	250	146	146	272	280	138	138
Plat_IS08046_M118	CF4	157	157	198	208	227	227	218	222	115	121	420	420	122	122	137	167	179	179	246	248	142	146	252	274	138	138
Plat_IS08046_M121	CF4	157	157	182	198	227	227	222	222	115	121	420	422	122	124	135	135	179	179	250	250	142	146	262	266	138	138
Plat_IS08046_M122	CF4	159	159	190	194	227	227	222	222	109	115	420	420	122	122	135	181	177	179	246	246	146	146	258	282	138	138
Plat_IS08046_M124	CF4	157	159	190	198	227	227	222	236	115	115	416	420	122	124	131	135	177	179	246	248	146	146	264	268	138	138
Plat_IS08046_M125	CF4	157	157	210	226	227	233	224	242	115	115	420	420	122	122	135	135	177	179	246	250	142	146	276	276	138	138
Plat_IS08047.1	CF1	157	157	202	226	231	231	226	234	121	121	404	416	122	122	135	135	177	177	246	246	146	146	268	280	138	138
Plat_IS08047.2	CF1	157	157	222	228	233	233	224	234	121	155	404	404	120	122	135	135	179	181	248	248	146	146	264	264	138	138
Plat_IS08047.3	CF1	157	157	210	226	227	253	222	234	121	121	404	416	122	122	135	135	177	177	248	248	146	146	268	276	138	148
Plat_IS08047.4	CF1	157	157	210	226	231	231	222	222	121	167	416	416	122	122	135	135	179	179	246	248	146	146	266	266	138	144
Plat_IS08047.5	CF1	157	157	194	210	227	233	222	234	121	121	404	404	120	122	135	135	179	181	246	246	146	146	268	286	138	138
Plat_IS08047.6	CF1	157	157	210	226	225	229	214	226	121	121	416	416	122	122	131	135	177	177	248	248	146	146	240	264	138	138
Plat_IS08047.7	CF1	157	157	210	226	231	233	222	222	121	121	404	414	122	122	129	135	177	181	248	248	146	146	264	280	138	138
Plat_IS08047.8	CF1	157	157	222	226	231	231	222	236	121	121	404	404	122	122	129	135	179	179	246	248	146	146	280	280	144	144
Plat_IS08047.9	CF1	157	157	190	226	227	239	222	236	121	121	420	420	122	122	137	137	177	179	250	250	146	146	270	278	138	138
Plat_IS08047.10	CF1	157	157	206	226	227	233	222	222	121	125	404	408	122	122	135	135	177	177	246	248	146	146	264	286	138	144
Plat_IS08055.1	SC1	157	157	242	242	233	265	224	228	119	119	412	426	122	122	159	169	177	179	248	248	146	146	250	250	144	144
Plat_IS08055.2	SC1	157	157	220	242	245	257	236	238	115	117	412	418	122	122	129	159	177	179	248	250	146	146	254	264	144	144
Plat_IS08055.3	SC1	157	157	242	242	231	243	224	228	115	117	414	426	122	122	155	159	179	179	248	248	148	148	244	250	144	144
Plat_IS08055.4	SC1	157	157	242	242	233	253	230	238	119	119	418	418	122	122	133	155	177	179	248	248	146	146	252	258	144	144
Plat_IS08055.5	SC1	157	157	242	242	255	257	214	236	115	119	412	426	122	122	129	169	175	179	248	250	146	146	250	258	144	144
Plat_IS08055.6	SC1	157	157	242	242	231	257	228	236	115	119	418	426	122	122	129	159	177	179	248	248	146	148	264	264	144	144
Plat_IS08055.7	SC1	157	157	242	242	231	267	214	224	117	123	418	418	122	122	131	159	175	177	248	248	148	148	256	256	144	144
Plat_IS08055.8	SC1	157	157	242	242	243	265	214	234	119	119	410	418	122	122	159	159	177	179	248	248	146	146	226	258	144	144
Plat_IS08055.9	SC1	157	157	242	242	243	243	224	236	119	119	410	418	122	122	133	159	177	179	248	248	146	146	234	250	144	144
Plat_IS08055.10	SC1	157	157	242	242	233	257	214	236	117	119	418	426	122	122	129	133	177	177	248	248	146	148	226	264	144	144

## Sheet: Male Life History Traits
Population	Genetic Cluster	SL [mm]	Somatic Lean [g]	Fat Content	GSI
NET	1	24	0.0677	0.00733	0.01055
NET	1	26	0.0819	0.04767	0.01655
NET	1	28	0.0946	0.01867	0.01322
NET	1	29	0.1107	0.01862	0.01974
NET	1	30	0.1236	0.147	0.00767
NET	1	31	0.142	0.04054	0.00926
NET	1	32	0.1413	0.02552	0.01228
NET	1	32	0.1605	0.02313	0.01095
NET	1	33	0.1883	0.05043	0.00496
NET	1	35	0.2243	0.10992	0.0102
NET	1	35	0.212	0.01073	0.01018
NET	1	36	0.2294	0.09898	0.00457
NET	1	37	0.2533	0.08885	0.01444
NET	1	37	0.2693	0.06265	0.01241
NET	1	38	0.2949	0.01961	0.00845
NET	1	38	0.2501	0.02457	0.00718
NET	1	39	0.2715	0.01237	0.00931
NET	1	43	0.4012	0.04703	0.00763
CAM	1	25	0.0639	0.01541	0.01013
CAM	1	26	0.0867	0.06974	0.01652
CAM	1	28	0.0972	0.08129	0.01704
CAM	1	28	0.0991	0.20402	0.01048
CAM	1	28	0.0903	0.0729	0.01055
CAM	1	28	0.1001	0.07572	0.01697
CAM	1	29	0.1104	0.06441	0.01009
CAM	1	29	0.1162	0.01941	0.00701
CAM	1	29	0.1069	0.01293	0.01566
CAM	1	30	0.1338	0.04972	0.01151
CAM	1	30	0.1209	0.03895	0.01802
CAM	1	31	0.1478	0.02507	0.01685
CAM	1	37	0.2413	0.02741	0.00612
CAM	1	43	0.378	0.03275	0.00807
CAM	1	49	0.6688	0.08346	0.01055
LA1	1	21	0.0397	0.11384	0.01901
LA1	1	23	0.0546	0.06186	0.02019
LA1	1	24	0.0618	0	0.01964
LA1	1	28	0.11	0.0099	0.01519
LA1	1	29	0.1148	0	0.01839
LA1	1	29	0.128	0	0.01119
LA1	1	30	0.1265	0	0.01229
LA1	1	31	0.1561	0.0139	0.01083
LA1	1	33	0.1779	0	0.01364
LA2	1	22	0.045	0.02386	0.00941
LA2	1	26	0.0733	0.02785	0.01132
LA2	1	28	0.081	0.02761	0.00774
LA2	1	28	0.0915	0.10118	0.00737
LA2	1	29	0.0986	0.02665	0.01429
LA2	1	29	0.1064	0.05506	0.00646
LA2	1	29	0.1062	0.01576	0.00598
LA2	1	31	0.1252	0.01958	0.01084
LA2	1	33	0.1724	0.0126	0.014
LA2	1	35	0.2009	0.01808	0.01158
LA2	1	37	0.227	0.03198	0.01399
MIS	1	26	0.0712	0.00697	0.01969
MIS	1	27	0.0863	0	0.0125
MIS	1	30	0.1305	0.01435	0.01539
MIS	1	32	0.1531	0.02855	0.01963
MIS	1	33	0.1744	0.03326	0.01303
MIS	1	39	0.2729	0.03535	0.01165
MIS	1	40	0.32	0.08152	0.00828
MIS	1	43	0.4226	0	0.0097
MIS	1	48	0.5134	0.0161	0.00969
MIS	1	53	0.7213	0	0.00932
WF1	2	28	0.0925	0.11314	0.01022
WF1	2	28	0.0988	0.16413	0.00757
WF1	2	28	0.0981	0.06304	0.0089
WF1	2	29	0.0957	0.09972	0.01791
WF1	2	30	0.1312	0.19853	0.01288
WF1	2	33	0.1619	0.09704	0.00893
WF1	2	33	0.1576	0.17745	0.0077
WF1	2	33	0.1784	0.12248	0.01366
WF1	2	34	0.1678	0.03452	0.01107
WF1	2	35	0.2316	0.08567	0.00885
WF1	2	36	0.2049	0.07869	0.01098
WF1	2	38	0.2337	0.05538	0.01106
WF1	2	38	0.2381	0.07642	0.01181
WF1	2	40	0.3238	0.00185	0.00791
WF5	3	22	0.0442	0.14341	0.01591
WF5	3	23	0.0618	0.18146	0.0165
WF5	3	23	0.0468	0.08235	0.01605
WF5	3	24	0.0629	0.08841	0.02137
WF5	3	26	0.0769	0.01662	0.01271
WF5	3	28	0.0886	0.0253	0.01445
WF5	3	30	0.1113	0.00802	0.0119
WF5	3	31	0.1349	0.01605	0.01825
WF5	3	34	0.1877	0.01728	0.00813
WF5	3	39	0.2789	0.06221	0.00842
CF3	4	22	0.0474	0.02669	0.01149
CF3	4	28	0.0919	0	0.00908
CF3	4	29	0.103	0.01057	0.00933
CF3	4	31	0.121	0.00412	0.01261
CF3	4	32	0.1455	0.00137	0.00981
CF3	4	33	0.1523	0	0.00872
CF3	4	33	0.1485	0	0.01257
CF3	4	34	0.1628	0	0.00538
CF3	4	35	0.1942	0	0.00917
CF3	4	40	0.2872	0	0.00722
CF3	4	44	0.3423	0	0.00525
CF3	4	49	0.5274	0.00547	0.00675
CF4	5	23	0.0527	0.04356	0.01693
CF4	5	26	0.0757	0.0156	0.00993
CF4	5	26	0.0834	0.03136	0.01231
CF4	5	26	0.0795	0.02693	0.0093
CF4	5	27	0.0854	0.01839	0.01375
CF4	5	29	0.1086	0.01093	0.01318
CF4	5	29	0.1048	0.01132	0.01814
CF4	5	29	0.12	0.0172	0.01165
CF4	5	29	0.1022	0.05195	0.00617
CF4	5	29	0.1177	0.02647	0.00798
CF4	5	30	0.1431	0.0318	0.01037
CF4	5	31	0.1329	0.06474	0.0106
CF4	5	32	0.1552	0.03782	0.00979
CF4	5	32	0.1463	0.00814	0.01272
CF4	5	33	0.1606	0.01412	0.01382
CF4	5	33	0.1822	0.02043	0.00711
CF4	5	35	0.2057	0.04236	0.00853
CF4	5	40	0.3231	0.0335	0.00905
CF4	5	40	0.3139	0.00884	0.00987
CF4	5	53	0.7445	0.0105	0.00881
CF1	4	28	0.0835	0.03356	0.018
CF1	4	31	0.1103	0.05077	0.01885
CF1	4	35	0.1956	0.06901	0.00949
CF1	4	36	0.1815	0.05665	0.00902
CF1	4	37	0.1784	0.06303	0.01553
CF1	4	37	0.2146	0.22778	0.00724
CF1	4	37	0.2254	0.11815	0.01254
CF1	4	38	0.2024	0.08993	0.01037
CF1	4	40	0.2453	0.1054	0.00959
CF1	4	40	0.2744	0.07172	0.01058
CF1	4	41	0.3025	0.04574	0.01083
CF1	4	42	0.3198	0.05216	0.00746
CF1	4	42	0.2939	0.20696	0.01032
CF1	4	49	0.515	0.06821	0.00694
CF1	4	50	0.4843	0.06016	0.00765
CF1	4	53	0.6518	0.107	0.00854
EF2	4	33	0.1814	0.02157	0.01323
EF2	4	34	0.2167	0.00687	0.00779
EF2	4	35	0.2448	0.03203	0.01122
EF2	4	35	0.2431	0.01299	0.00729
EF2	4	36	0.2508	0.07726	0.00644
EF2	4	36	0.2191	0.01837	0.00788
EF2	4	36	0.2342	0.04874	0.01141
EF2	4	37	0.2532	0.01287	0.00878
EF2	4	37	0.2692	0.09573	0.00678
EF2	4	37	0.2609	0.00912	0.00911
EF2	4	37	0.2668	0.03298	0.00832
EF2	4	38	0.2822	0.05015	0.00822
EF2	4	38	0.29	0.01125	0.00863
EF2	4	39	0.3136	0.03833	0.00857
EF2	4	39	0.289	0.14269	0.0089
EF2	4	39	0.3279	0	0.00658
EF2	4	40	0.3393	0.07724	0.00789
EF2	4	41	0.3652	0.10949	0.00637
EF2	4	41	0.3361	0.02664	0.01013
EF2	4	49	0.5447	0.01161	0.0066
EF3	4	23	0.0593	0.01983	0.01212
EF3	4	25	0.0762	0.08961	0.00845
EF3	4	25	0.0753	0.05521	0.01055
EF3	4	27	0.0931	0.06713	0.01792
EF3	4	28	0.1118	0.04689	0.01244
EF3	4	28	0.1221	0.07919	0.0139
EF3	4	29	0.1188	0.04655	0.01158
EF3	4	30	0.13047	0.14164	0.01101
EF3	4	30	0.1325	0.07858	0.00745
EF3	4	30	0.1304	0.0537	0.01474
EF3	4	32	0.1559	0.05113	0.01395
EF3	4	34	0.2198	0.1094	0.01003
EF3	4	37	0.2904	0.08391	0.01008
EF3	4	38	0.2959	0.04978	0.0121
EF3	4	43	0.3956	0.02514	0.01332
SC1	6	21	0.0481	0.03024	0.01955
SC1	6	23	0.0542	0	0.01939
SC1	6	23	0.0589	0.11562	0.01773
SC1	6	26	0.0952	0.07483	0.01531
SC1	6	27	0.0934	0.08967	0.02127
SC1	6	28	0.1077	0.1025	0.01598
SC1	6	28	0.1047	0.08238	0.01612
SC1	6	31	0.1453	0.01625	0.01587
SC1	6	31	0.1471	0.08063	0.01415
SC1	6	31	0.155	0.02454	0.01665
SC1	6	32	0.1571	0.13681	0.01469
SC1	6	32	0.1637	0.04936	0.01898
SC1	6	33	0.1695	0.11396	0.0095
SC1	6	38	0.2714	0.10841	0.01077
SC1	6	38	0.2732	0.14007	0.01228
LPB	1	27	0.0849	0.04392	0.01656
LPB	1	27	0.0989	0.08511	0.01025
LPB	1	28	0.1023	0	0.00868
LPB	1	28	0.0927	0.08127	0.0162
LPB	1	29	0.1132	0.06601	0.01298
LPB	1	31	0.1205	0	0.01573
LPB	1	31	0.1397	0.00143	0.01357
LPB	1	32	0.1668	0.13351	0.01252
LPB	1	32	0.1548	0.00896	0.01156
LPB	1	34	0.1708	0	0.00959

## Sheet: Female Life History Traits
Population	Genetic Cluster	SL [mm]	Somatic Lean [g]	Fat Content (decimal)	Median Embryo Stage	Fecundity	Mean Embryo Fat Content (decimal)	Mean Embryo Lean Mass [mg]	Reproductive Allocation (decimal)
CAM	1	32	0.16	0.14	40	14	0.15	2.74	0.2
CAM	1	29	0.1	0.05	40	6	0.13	2.89	0.16
CAM	1	36	0.22	0.08	40	20	0.17	2.93	0.22
CAM	1	39	0.27	0.12	45	23	0.07	2.82	0.19
CAM	1	32	0.15	0.14	40	11	0.16	3.09	0.19
CAM	1	35	0.21	0.14	45	12	0.07	2.25	0.1
CAM	1	34	0.19	0.11	40	13	0.09	2.63	0.15
CAM	1	38	0.25	0.12	45	18	0.1	2.81	0.17
CAM	1	33	0.17	0.09	30	12	0.2	2.94	0.19
CAM	1	37	0.24	0.14	45	19	0.08	2.68	0.17
CAM	1	39	0.28	0.08	0	10	0.21	3.37	0.12
CAM	1	32	0.15	0.13	40	13	0.19	2.42	0.18
CAM	1	37	0.2	0.06	45	14	0.13	3.18	0.2
CAM	1	33	0.18	0.09	2	14	0.21	3.34	0.23
CAM	1	33	0.17	0.1	45	11	0.09	2.43	0.14
CAM	1	39	0.3	0.14	45	20	0.09	2.77	0.15
CAM	1	39	0.33	0.07	2	16	0.18	3.52	0.16
LA1	1	38	0.23	0.05	40	21	0.11	2.67	0.2
LA1	1	39	0.3	0	30	45	0.16	2.44	0.3
LA1	1	30	0.13	0	0	10	0.13	2.09	0.15
LA1	1	42	0.35	0.01	20	46	0.16	2.95	0.32
LA1	1	43	0.35	0.01	40	51	0.13	2.13	0.26
LA1	1	38	0.2	0	2	17	0.14	3.03	0.23
LA1	1	39	0.24	0	20	26	0.14	3.37	0.3
LA1	1	39	0.24	0.03	45	21	0.07	1.91	0.15
LA1	1	43	0.47	0.05	2	58	0.16	2.89	0.29
LA1	1	39	0.25	0	0	10	0.14	3.46	0.14
LA1	1	40	0.33	0.01	30	40	0.12	2.91	0.28
LA1	1	37	0.26	0.02	35	22	0.08	2.98	0.21
LA1	1	41	0.33	0	20	41	0.12	2.6	0.27
LA1	1	39	0.26	0	45	32	0.08	2.2	0.23
LA1	1	41	0.33	0	0	20	0.14	3.04	0.3
LA1	1	38	0.25	0	0	15	0.25	3.04	0.17
MIS	1	39	0.31	0.01	10	18	0.16	4.6	0.24
MIS	1	44	0.41	0	0	12	0.17	3.81	0.12
MIS	1	42	0.32	0	30	20	0.17	3.27	0.19
MIS	1	42	0.35	0.06	0	15	0.12	3.05	0.12
MIS	1	43	0.33	0	20	23	0.16	2.79	0.19
MIS	1	44	0.4	0.01	30	21	0.15	4.17	0.21
MIS	1	42	0.33	0.01	20	23	0.17	4.39	0.27
MIS	1	42	0.36	0.02	40	19	0.17	3	0.16
MIS	1	39	0.27	0.04	45	9	0.13	3.52	0.12
MIS	1	39	0.29	0	30	12	0.17	3.73	0.16
MIS	1	43	0.42	0.04	30	24	0.19	4.2	0.22
MIS	1	40	0.29	0.06	40	11	0.15	3.88	0.14
MIS	1	39	0.3	0	20	16	0.16	4.39	0.22
MIS	1	37	0.24	0	25	16	0.18	3.36	0.21
MIS	1	40	0.33	0.01	25	21	0.19	4.35	0.25
MIS	1	40	0.29	0	5	24	0.13	3.4	0.24
WF1	2	43	0.33	0.11	40	21	0.18	3.78	0.21
WF1	2	42	0.32	0.07	40	28	0.13	3.34	0.24
WF1	2	41	0.31	0.1	40	25	0.18	3.35	0.23
WF1	2	42	0.36	0.11	45	16	0.14	4.43	0.17
WF1	2	41	0.29	0.08	30	19	0.18	3.83	0.22
WF1	2	39	0.28	0.12	40	16	0.16	3.91	0.19
WF1	2	43	0.35	0.12	40	29	0.17	3.87	0.25
WF1	2	41	0.29	0.13	35	24	0.16	3.76	0.24
WF1	2	39	0.25	0.09	35	17	0.15	3.97	0.22
WF1	2	42	0.31	0.05	30	22	0.18	3.73	0.23
WF1	2	41	0.3	0.07	45	18	0.08	3.36	0.17
WF1	2	38	0.26	0.16	40	17	0.16	3.16	0.17
WF1	2	44	0.38	0.08	40	19	0.17	3.74	0.17
WF1	2	42	0.33	0.08	30	19	0.19	4.61	0.23
WF1	2	40	0.29	0.07	45	19	0.12	3.68	0.2
WF1	2	43	0.35	0.13	45	22	0.14	4.25	0.21
WF5	3	33	0.15	0.09	5	21	0.18	2.28	0.27
WF5	3	37	0.21	0.05	45	18	0.15	3.27	0.24
WF5	3	41	0.29	0.04	25	17	0.22	4.22	0.23
WF5	3	38	0.23	0.07	45	12	0.17	3.47	0.17
WF5	3	37	0.21	0.07	45	15	0.15	3.2	0.2
WF5	3	36	0.19	0.03	25	16	0.11	3.52	0.24
WF5	3	38	0.2	0.08	2	19	0.26	3.03	0.27
WF5	3	38	0.25	0.02	20	13	0.16	3.65	0.18
WF5	3	38	0.24	0.08	45	14	0.19	3.34	0.18
WF5	3	40	0.29	0.08	2	22	0.19	3.45	0.23
WF5	3	46	0.42	0.1	30	33	0.17	3.12	0.21
WF5	3	41	0.28	0.07	20	12	0.2	4.92	0.2
WF5	3	36	0.22	0.06	10	17	0.19	3.6	0.24
WF5	3	40	0.27	0.05	25	12	0.2	4.78	0.2
CF3	4	43	0.33	0.01	45	14	0.12	4.05	0.16
CF3	4	43	0.31	0	2	17	0.12	5.6	0.26
CF3	4	37	0.21	0.03	45	8	0.08	4.61	0.16
CF3	4	39	0.25	0.04	45	6	0.11	4.37	0.1
CF3	4	36	0.2	0.02	45	9	0.07	4.58	0.18
CF3	4	35	0.19	0.07	20	8	0.14	6.41	0.23
CF3	4	36	0.2	0.05	35	10	0.14	4.78	0.21
CF3	4	40	0.27	0.01	35	8	0.12	3.93	0.12
CF3	4	32	0.13	0.03	25	8	0.14	4.64	0.24
CF3	4	37	0.22	0.03	20	8	0.19	4.47	0.17
CF3	4	38	0.25	0.08	45	11	0.1	5.35	0.19
CF4	5	35	0.17	0.01	40	4	0.23	3.04	0.09
CF4	5	36	0.2	0.01	20	10	0.2	4.25	0.21
CF4	5	38	0.24	0.02	20	10	0.18	4.9	0.19
CF4	5	40	0.32	0.02	25	11	0.21	4.48	0.16
CF4	5	36	0.21	0.01	10	9	0.16	4.76	0.19
CF4	5	42	0.34	0.05	40	10	0.16	4.31	0.13
CF4	5	53	0.76	0.03	35	32	0.17	4.51	0.18
CF4	5	41	0.32	0.01	25	10	0.19	4.05	0.13
CF4	5	46	0.43	0.03	25	21	0.17	4.28	0.2
CF4	5	47	0.44	0.03	25	24	0.17	3.76	0.19
CF4	5	50	0.55	0.04	40	20	0.15	5.51	0.19
CF4	5	46	0.45	0.12	25	17	0.19	4.84	0.16
CF4	5	43	0.36	0.01	2	10	0.14	5.42	0.15
CF4	5	50	0.62	0.02	20	20	0.19	5.76	0.18
CF1	4	47	0.46	0.1	20	44	0.2	4.3	0.31
CF1	4	44	0.31	0.14	25	37	0.18	4.11	0.34
CF1	4	46	0.34	0.13	20	34	0.19	3.59	0.28
CF1	4	44	0.33	0.1	10	29	0.25	4.02	0.3
CF1	4	38	0.19	0.13	45	13	0.1	3.05	0.17
CF1	4	49	0.44	0.05	20	37	0.21	3.8	0.28
CF1	4	45	0.33	0.1	2	37	0.19	3.24	0.29
CF1	4	49	0.43	0.14	2	31	0.19	4.57	0.26
CF1	4	46	0.36	0.08	20	36	0.18	4.5	0.33
CF1	4	45	0.41	0.13	30	37	0.17	4.39	0.29
CF1	4	50	0.5	0.09	35	56	0.19	3.11	0.28
CF1	4	42	0.24	0.01	25	34	0.18	4.03	0.41
CF1	4	48	0.48	0.11	45	27	0.12	3.98	0.18
CF1	4	45	0.35	0.06	25	43	0.2	4.41	0.39
CF1	4	49	0.51	0.15	40	31	0.18	4.3	0.21
EF3	4	34	0.22	0.05	20	22	0.16	2	0.19
EF3	4	42	0.46	0.07	2	36	0.17	2.47	0.18
EF3	4	42	0.41	0.08	20	25	0.14	2.89	0.16
EF3	4	38	0.31	0.11	40	14	0.21	2.92	0.13
EF3	4	42	0.4	0.1	25	28	0.17	2.8	0.18
EF3	4	35	0.24	0.06	25	19	0.16	3.04	0.21
EF3	4	38	0.31	0.11	30	17	0.18	3.27	0.17
EF3	4	33	0.18	0.07	20	9	0.18	2.19	0.11
EF3	4	44	0.48	0.07	20	34	0.15	2.68	0.17
EF3	4	49	0.6	0.03	2	68	0.19	2.26	0.23
EF3	4	40	0.34	0.07	30	20	0.24	2.44	0.15
EF3	4	34	0.23	0.07	25	18	0.17	2.39	0.17
LPB	1	56	0.76	0.04	5	76	0.19	3.56	0.3
LPB	1	49	0.56	0.02	45	34	0.13	3.02	0.17
LPB	1	51	0.67	0.04	5	49	0.19	4.41	0.28
LPB	1	38	0.26	0.13	2	35	0.19	2.66	0.28
LPB	1	48	0.53	0.11	25	32	0.2	3.97	0.21
LPB	1	48	0.49	0.01	2	35	0.21	4.4	0.28
LPB	1	42	0.33	0.1	20	19	0.18	4.82	0.23
